# Supplementary material for: ActS activates peptidoglycan amidases during outer membrane stress in Escherichia coli
Source: Mol Microbiol. 2021 Mar 23;116(1):329–42. doi: 10.1111/mmi.14712 (PMC8360153; doi:10.1111/mmi.14712)
Supplement: Supplementary file 2 — Table S1 [file MMI-116-329-s001.xlsx]

## Sheet: Carlos Samples
Peak No.	Muropeptide	Peptidoglycan composition in strains (% peak area) in cells grown with (+) or without (-) arabinose
		araBplptC	araBplptC	araBplptC	araBplptC	araBplptC	araBplptC	araBplptC	araBplptC	araBplptC ∆actS	araBplptC ∆actS	araBplptC ∆actS	araBplptC ∆actS	araBplptC ∆ldtF∆actS	araBplptC ∆ldtF∆actS	araBplptC ∆ldtF∆actS	araBplptC ∆ldtF∆actS
		+	+	+	+	-	-	-	-	+	+	-	-	+	+	-	-
1	Tri	7.33	7.17	8.01	6.84	7.44	7.19	5.9	8.14	8.14	8.25	5.19	5.52	2.92	2.8	3.87	3.4
2	TetraGly4	3.51	3.45	3.4	3.67	3.9	2.38	2.48	2.36	3.34	3.16	1.97	2.18	5.02	5	2.83	2.61
3	Tetra	31.59	31.37	38.42	33.55	28.17	36.4	30.26	29.49	28.23	29.4	30.7	30.03	41.97	35.27	36.51	31.11
4	Di	2.05	2.11	2.52	2.13	0.48	0.57	0.49	0.59	1.93	2.16	0.31	n.d.	2.34	2.08	0.59	0.45
5	Tri-Lys-Arg	7.13	7.11	n.d.	4.09	3.66	n.d.	2.07	4.16	7.63	7.45	4.36	3.88	n.d.	8.54	n.d.	2.2
6	TriTri(3-3)	0.81	0.64	n.d.	0.81	1.68	1.78	1.69	1.73	1.08	0.98	1.33	1.32	n.d.	0.42	1.28	1.22
7	TetraTri(3-3)	3.44	2.98	2.87	3.81	9.8	11.55	11.83	8.31	3.88	3.73	9.77	9.71	3.21	3.57	10.25	11.95
8	TetraTetraGly4	2.73	2.73	6.03	5.47	1.66	4	3.5	1.9	2.64	2.56	1.39	1.54	n.d.	5	3.36	3.1
9	TetraTri	2.62	2.48	n.d.	n.d.	1.89	n.d.	n.d.	2.25	2.66	2.58	1.24	1.46	n.d.	n.d.	n.d.	n.d.
10	TetraTri(3-3)Gly4	n.d.	n.d.	n.d.	n.d.	n.d.	n.d.	0.89	n.d.	n.d.	n.d.	n.d.	n.d.	0.39	0.56	0.89	1.03
11	TetraTetra	25.97	25.3	29.37	25.98	21.53	23.75	21.42	21.07	23.67	23.74	24.29	23.33	30.64	26.74	23.38	22.26
12	TetraPenta	n.d.	n.d.	n.d.	n.d.	n.d.	n.d.	n.d.	n.d.	n.d.	n.d.	n.d.	n.d.	n.d.	0.54	0.93	1.03
13	TetraAnh	0.97	0.94	n.d.	n.d.	0.94	n.d.	n.d.	1.14	1.75	1.55	1.16	1.31	n.d.	n.d.	n.d.	n.d.
14	TetraTetraTri(3-3)	n.d.	n.d.	n.d.	n.d.	n.d.	n.d.	n.d.	1.08	n.d.	n.d.	1.19	1.18	n.d.	n.d.	n.d.	n.d.
15	TetraTetraTri	0.75	0.88	0.63	n.d.	n.d.	0.87	1.08	0.85	0.95	0.81	0.5	2.1	n.d.	n.d.	0.89	0.91
16	TetraTri-LysArg	3.34	4.25	n.d.	1.45	8.51	n.d.	1.25	2.3	5.38	4.97	3.75	2.4	n.d.	1.74	n.d.	n.d.
17	TetraTetraTetra	2.76	2.59	2.73	2.54	2.07	2.21	2.18	2.55	2.52	2.34	2.62	2.68	2.76	2.08	2.22	2.19
18	TetraTriAnh I	n.d.	0.49	n.d.	n.d.	0.88	0.87	n.d.	0.72	0.57	0.57	0.85	0.96	n.d.	n.d.	0.8	1.31
19	TeraTriAnh II	n.d.	0.35	n.d.	n.d.	0.46	0.67	n.d.	0.43	n.d.	0.52	0.47	0.57	n.d.	0.67	0.69	1.09
20	TetraTetraAnh I	0.58	0.64	0.55	0.45	0.98	0.98	1.37	1.05	0.54	0.52	1.34	1.33	0.54	0.47	1.04	1.57
21	TetraTetraAnh II	0.95	0.95	1.11	1.05	1.35	1.03	1.26	1.34	0.77	0.74	1.76	1.65	1.07	1.15	1.1	1.41
22	TetraTetraTriAnh	n.d.	n.d.	n.d.	n.d.	n.d.	0	n.d.	n.d.	n.d.	0	n.d.	n.d.	n.d.	n.d.	n.d.	n.d.
23	TetraTetraTetra Anh	0.68	0.62	0.9	0.77	0.37	0.83	1.26	0.99	0.53	0.52	1.24	1.15	0.99	0.5	0.83	1.34
	all known	97.21	97.05	96.54	92.61	95.77	95.08	88.93	92.45	96.21	96.55	95.43	94.3	91.85	97.13	91.46	90.18
	Monomers (Total)	53.0912	52.7666	54.2262	49.8758	45.5779	48.9483	44.0009	48.3937	51.2109	52.2216	44.5667	44.1251	56.8862	46.4841	47.8898	41.6611
	Monomers Di	2.10884	2.17414	2.61032	2.29997	0.501201	0.599495	0.550995	0.638183	2.00603	2.23718	0.324845	0	2.54763	2.14146	0.645091	0.499002
	Monomers Tri	7.54038	7.38794	8.29708	7.38581	7.76861	7.56205	6.63443	8.80476	8.46066	8.5448	5.43854	5.85366	3.1791	2.88273	4.23136	3.77024
	Monomers Tetra	33.4945	33.2921	39.797	36.2272	30.3957	38.2836	34.0268	33.1314	31.161	32.0559	33.3857	33.2344	45.6941	36.3122	39.9191	34.4977
	Monomers TetraGly4	3.61074	3.55487	3.52186	3.96285	4.07226	2.50316	2.78871	2.55273	3.47157	3.27292	2.06434	2.31177	5.46543	5.14774	3.09425	2.89421
	Dimers (Total)	41.6007	42.0505	41.3611	40.568	50.8928	46.9394	47.1832	45.6247	42.8126	42.3718	49.649	48.1972	39.031	40.2759	47.8023	50.9758
	Dimers 3-4 (DD)	33.7928	33.9413	38.3882	35.5793	30.0198	32.9196	30.9794	31.1087	32.0653	32.3459	32.8408	32.7041	35.1116	35.5915	34.2226	35.2295
	Dimers 3-3 (LD)	4.37198	3.73004	2.97286	4.98866	11.9871	14.0198	16.2038	10.8599	5.15539	4.8783	11.6316	11.6967	3.91943	4.68444	13.5797	15.7463
	Dimers Anhydro	1.57391	3.14271	1.71949	1.6197	4.21844	3.7337	2.95738	4.89995	2.50494	2.97255	5.93105	6.00212	1.75286	2.35766	3.96895	5.96585
	Trimers (Total)	4.31026	4.21432	4.41268	5.13983	2.54777	4.11233	6.48825	5.91671	4.15757	3.80114	5.81578	7.53977	4.08274	4.44765	4.30789	4.92349
	Trimers (Anhydro)	0.699517	0.638846	0.932256	0.831444	0.386342	0.872949	1.41684	1.07085	0.550878	0.538581	1.29938	1.21951	1.07784	0.514774	0.907501	1.48592
	Dipeptides (Total)	2.10884	2.17414	2.61032	2.29997	0.501201	0.599495	0.550995	0.638183	2.00603	2.23718	0.324845	0	2.54763	2.14146	0.645091	0.499002
	Tripeptides (Total)	11.7478	11.5954	9.655	10.0769	16.3256	15.805	14.7785	17.7051	13.6074	13.6717	13.8828	15.1467	4.72	6.21714	11.7617	12.6133
	Tetrapeptides (Total)	76.1547	75.7771	86.1871	79.5864	74.3309	76.7617	73.7434	75.2281	72.7454	72.9173	78.7733	78.9219	90.8601	79.6149	80.5143	76.022
	Pentapeptides (Total)	n.d.	4	n.d.	n.d.	1	n.d.	n.d.	5	6	2	7	3	n.d.	0.277978	0.508419	0.57108
	3-3 (LD) linkage	2.18599	1.86502	1.48643	2.49433	5.99353	7.00989	8.10188	5.81936	2.57769	2.43915	6.23144	6.26546	1.95972	2.34222	6.78985	7.87314
	Chain ends (Anhydros)	2.01797	2.43345	1.1705	1.087	3.02635	2.15783	1.95097	3.5046	2.97959	3.0019	3.96451	4.18699	1.23571	1.35042	2.28697	3.47823
	Degree of cross-linkage	23.6738	23.8348	23.6223	23.7105	27.1449	26.2113	27.9171	26.7568	24.178	23.72	28.7017	29.1251	22.2373	23.1031	26.7731	28.7702
	% Peptides in cross-links	46.9088	47.2334	45.7738	50.1242	54.4221	51.0517	55.9991	51.6063	48.7891	47.7784	55.4333	55.8749	43.1138	53.5159	52.1102	58.3389
	n.d., not detected
